# Supplementary material for: Hoya of the Philippines part I. Hoya migueldavidii (Apocynaceae, Asclepiadoideae), a new species from Northern Mindanao, Philippines
Source: PhytoKeys. 2017 Jun 5;(80):105–12. doi: 10.3897/phytokeys.80.12872 (PMC5543608; doi:10.3897/phytokeys.80.12872)
Supplement: XML Treatment for Hoya migueldavidii [file phytokeys.80.12872-treatment1.xml]

<!DOCTYPE tp:taxon-treatment
  PUBLIC "-//TaxonX//DTD Taxonomic Treatment Publishing DTD v0 20100105//EN" "tax-treatment-NSO.dtd">
<tp:taxon-treatment xmlns:tp="http://www.plazi.org/taxpub"><tp:treatment-meta><kwd-group><label>Taxon classification</label><kwd><named-content xmlns:xlink="http://www.w3.org/1999/xlink" content-type="kingdom">Plantae</named-content></kwd><kwd><named-content xmlns:xlink="http://www.w3.org/1999/xlink" content-type="order">Gentianales</named-content></kwd><kwd><named-content xmlns:xlink="http://www.w3.org/1999/xlink" content-type="family">Apocynaceae</named-content></kwd></kwd-group><mixed-citation publication-type="journal"><person-group><name><surname>Cabactulan</surname><given-names>Derek D.</given-names></name><name><surname>Rodda</surname><given-names>Michele</given-names></name><name><surname>Pimentel</surname><given-names>Reynold</given-names></name></person-group><article-title>
          <italic><tp:taxon-name><tp:taxon-name-part taxon-name-part-type="genus" reg="Hoya">Hoya</tp:taxon-name-part></tp:taxon-name></italic> of the Philippines part I. <italic><tp:taxon-name><tp:taxon-name-part taxon-name-part-type="genus" reg="Hoya">Hoya</tp:taxon-name-part> <tp:taxon-name-part taxon-name-part-type="species" reg="migueldavidii">migueldavidii</tp:taxon-name-part></tp:taxon-name></italic> (<tp:taxon-name><tp:taxon-name-part taxon-name-part-type="family">Apocynaceae</tp:taxon-name-part></tp:taxon-name>, <tp:taxon-name><tp:taxon-name-part taxon-name-part-type="subfamily">Asclepiadoideae</tp:taxon-name-part></tp:taxon-name>), a new species from Northern Mindanao, Philippines</article-title><source>PhytoKeys</source><day>5</day><month>6</month><year>2017</year><volume>2017</volume><issue>80</issue><fpage>105</fpage><lpage>112</lpage><pub-id pub-id-type="doi">10.3897/phytokeys.80.12872</pub-id></mixed-citation></tp:treatment-meta><tp:nomenclature><tp:taxon-name>
            <tp:taxon-name-part taxon-name-part-type="genus" reg="Hoya">Hoya</tp:taxon-name-part>
            <tp:taxon-name-part taxon-name-part-type="species" reg="migueldavidii">migueldavidii</tp:taxon-name-part>
            <object-id xmlns:xlink="http://www.w3.org/1999/xlink" content-type="ipni" xlink:type="simple">urn:lsid:ipni.org:names:77163235-1</object-id>
          </tp:taxon-name><tp:taxon-authority>Cabactulan, Rodda &amp; Pimentel</tp:taxon-authority><tp:taxon-status xmlns:xlink="http://www.w3.org/1999/xlink" xlink:type="simple">sp. nov.</tp:taxon-status><xref ref-type="fig" rid="F1">Fig. 1</xref><xref ref-type="fig" rid="F2">, 2</xref></tp:nomenclature><tp:treatment-sec sec-type="diagnosis" id="SECID0EUFAC"><title>Diagnosis.</title><p>Among Philippine <italic><tp:taxon-name><tp:taxon-name-part taxon-name-part-type="genus" reg="Hoya">Hoya</tp:taxon-name-part></tp:taxon-name></italic> species similar to <italic><tp:taxon-name><tp:taxon-name-part taxon-name-part-type="genus" reg="Hoya">Hoya</tp:taxon-name-part> <tp:taxon-name-part taxon-name-part-type="species" reg="loheri">loheri</tp:taxon-name-part></tp:taxon-name></italic> in inflorescence type (positively geotropic, convex) but separated because <italic><tp:taxon-name><tp:taxon-name-part taxon-name-part-type="genus" reg="Hoya">Hoya</tp:taxon-name-part> <tp:taxon-name-part taxon-name-part-type="species" reg="loheri">loheri</tp:taxon-name-part></tp:taxon-name></italic> has a flattened, turban-shaped corolla (vs. almost round in <italic><tp:taxon-name><tp:taxon-name-part taxon-name-part-type="genus" reg="Hoya">Hoya</tp:taxon-name-part> <tp:taxon-name-part taxon-name-part-type="species" reg="migueldavidii">migueldavidii</tp:taxon-name-part></tp:taxon-name></italic>) and leaves and stems are entirely glabrous (vs. pubescent in <italic><tp:taxon-name><tp:taxon-name-part taxon-name-part-type="genus" reg="Hoya">Hoya</tp:taxon-name-part> <tp:taxon-name-part taxon-name-part-type="species" reg="migueldavidii">migueldavidii</tp:taxon-name-part></tp:taxon-name></italic>)</p><fig id="F1" position="float" orientation="portrait"><label>Figure 1.</label><caption><p>
                <italic><tp:taxon-name><tp:taxon-name-part taxon-name-part-type="genus" reg="Hoya">Hoya</tp:taxon-name-part> <tp:taxon-name-part taxon-name-part-type="species" reg="migueldavidii">migueldavidii</tp:taxon-name-part></tp:taxon-name></italic> photographed from <italic>R. Pimentel s.n.</italic> (CMUH) prior to pressing <bold>A</bold> A single flower, front view <bold>B, C</bold> Corolla, side view <bold>D</bold> Corolla, with removed corona <bold>E</bold> Revolute margins of the corolla lobes <bold>F</bold> Corona, from underneath <bold>G, H</bold> Pedicel, calyx and ovary <bold>I</bold> Pollinarium (Photographs by M.D de Leon)</p></caption><graphic xmlns:xlink="http://www.w3.org/1999/xlink" xlink:href="phytokeys-80-105-g001.jpg" position="float" orientation="portrait" xlink:type="simple" id="oo_139075.jpg"/></fig><fig id="F2" position="float" orientation="portrait"><label>Figure 2.</label><caption><p>
                <italic><tp:taxon-name><tp:taxon-name-part taxon-name-part-type="genus" reg="Hoya">Hoya</tp:taxon-name-part> <tp:taxon-name-part taxon-name-part-type="species" reg="migueldavidii">migueldavidii</tp:taxon-name-part></tp:taxon-name></italic> photographed from <italic>R. Pimentel s.n.</italic> (CMUH) prior to pressing <bold>A</bold> Inflorescence <bold>B</bold> Branch <bold>C, D</bold> leaf (<bold>C</bold> adaxial surface <bold>D</bold> abaxial surface). (Photographs by M.D de Leon).</p></caption><graphic xmlns:xlink="http://www.w3.org/1999/xlink" xlink:href="phytokeys-80-105-g002.jpg" position="float" orientation="portrait" xlink:type="simple" id="oo_139076.jpg"/></fig></tp:treatment-sec><tp:treatment-sec sec-type="material" id="SECID0EZJAC"><title>Type.</title><p>Philippines, Mindanao, Bukidnon, Mount Kitanglad, 11 Aug 2016, <italic>R. Pimentel s.n.</italic> (CMUH, holotype, sheet number CMUH 827; SING, isotype).</p></tp:treatment-sec><tp:treatment-sec sec-type="description" id="SECID0EBKAC"><title>Description.</title><p>Epiphytic scandent vine rooting along the stems, <italic>roots</italic> adventitious on internodes and just below the nodes; <italic>stems</italic> slender, terete, 3.0–5.0 mm diameter, green or maroon, densely strigose, <italic>internodes</italic> 2.5–9 cm long. <italic>Leaf blades</italic> fleshy, stiff, slightly concave, variable in shape, from lanceolate, elliptic-lanceolate to ovate-elliptic, 2–7.5 × 1.80–2.50 cm base rounded, apex obtuse, dark green or maroon, reddish pigmentation often occurs on the underside of the leaves, margins thickened, venation pinnate, secondary veins not visible on dry specimens, adaxially and abaxially papillate-strigose, basal <italic>colleters</italic> 1-3 at each lamina base, ovoid, 0.15–0.20 mm long × c. 0.15 mm in diameter, dark brown; <italic>petiole</italic> thickened, terete, 1–2.3 × 0.28–0.30 mm diameter, flattened approaching the lamina base, usually curved, dark green or maroon, densely strigose. <italic>Inflorescences</italic> extra-axillary, umbelliform, slightly concave, up to 25 flowered. <italic>Peduncles</italic> terete, positively geotropic, 2–8 cm long, strigose, rachis up to 3 cm long. <italic>Pedicels</italic>, terete, 2.50–3.80 cm × 0.70–0.72 mm in diameter, sparsely strigose, the outer pedicels strongly curved. <italic>Calyx</italic> lobe triangular, oblong, 0.80–1.3 mm long × 0.80–1.00 mm wide, red, outer surface strigose, inner surface glabrous. <italic>Corolla</italic> revolute, 5–5.3 mm diameter, 8.5–9 mm diameter when flattened, red to pink; <italic>corolla lobes</italic> reflexed, triangular ovate, 2.6 × 4.6 mm long, apex acute-acuminate, inside silky-pubescent, tip glabrous, outside glabrous. <italic>Gynostegium</italic> stipitate; <italic>column</italic> cylindrical, 0.04 × 0.03 mm diameter; <italic>corona</italic> staminal, 2.3–3.0 mm high, 4–5 mm in diameter; <italic>lobes</italic> ovoid-spathulate, 3.0–3.3 × 0.30–0.35 mm wide, inner processes erect above the anthers, almost linear, red, outer process long bilobed, with basal revolute margins. <italic>Pollinia</italic> erect, oblong, 300–320 µm long and 115–130 µm wide with a sterile edge along the outer margin; <italic>translator arms</italic> c. 60 µm long, each with a rounded projections c. 60 µm diam.; <italic>corpusculum</italic> oblong 90–110 × 35–50 µm. <italic>Ovary</italic> conical with an acute tip, c. 1.5 × 0.6 mm at the base, ventricose, glabrous. <italic>Fruit</italic> and <italic>seed</italic> not seen.</p></tp:treatment-sec><tp:treatment-sec sec-type="etymology" id="SECID0ETLAC"><title>Etymology.</title><p>
            <italic><tp:taxon-name><tp:taxon-name-part taxon-name-part-type="genus" reg="Hoya">Hoya</tp:taxon-name-part> <tp:taxon-name-part taxon-name-part-type="species" reg="migueldavidii">migueldavidii</tp:taxon-name-part></tp:taxon-name></italic> is named after Dr. Miguel David de Leon, viteoretina surgeon and plant and wildlife conservationist.</p></tp:treatment-sec><tp:treatment-sec sec-type="distribution" id="SECID0EEMAC"><title>Distribution and ecology.</title><p>This new species was only once collected in Mindanao Island, Philippines but the full distribution is still unknown. It is an epiphytic climber, growing at about 1000 m in disturbed primary broad leaf forest in full sun to part shade.</p></tp:treatment-sec><tp:treatment-sec sec-type="conservation status" id="SECID0EJMAC"><title>Conservation status.</title><p>The forested area where <italic><tp:taxon-name><tp:taxon-name-part taxon-name-part-type="genus" reg="Hoya">Hoya</tp:taxon-name-part> <tp:taxon-name-part taxon-name-part-type="species" reg="migueldavidii">migueldavidii</tp:taxon-name-part></tp:taxon-name></italic> was collected is threatened by habitat destruction due to extensive farming, charcoal production, land conversion and illegal logging. However, the species is only known from a single collection and therefore the conservation status is proposed as Data Deficient (<abbrev xmlns:xlink="http://www.w3.org/1999/xlink" xlink:title="data deficient" id="ABBRID0E1MAC" xlink:type="simple">DD</abbrev>, <xref ref-type="bibr" rid="B3">IUCN 2016</xref>) until more information is known about its area of occurrence.</p></tp:treatment-sec><tp:treatment-sec sec-type="notes" id="SECID0ECNAC"><title>Notes.</title><p>The long peduncles, shape of the inflorescences and the slender pedicels of <italic><tp:taxon-name><tp:taxon-name-part taxon-name-part-type="genus" reg="Hoya">Hoya</tp:taxon-name-part> <tp:taxon-name-part taxon-name-part-type="species" reg="migueldavidii">migueldavidii</tp:taxon-name-part></tp:taxon-name></italic> are similar to those of <italic><tp:taxon-name><tp:taxon-name-part taxon-name-part-type="genus" reg="Hoya">Hoya</tp:taxon-name-part> <tp:taxon-name-part taxon-name-part-type="species" reg="loheri">loheri</tp:taxon-name-part></tp:taxon-name></italic> (Fig. <xref ref-type="fig" rid="F3">3</xref>). The two species can be separated because of the indumentum of the vegetative parts that are pubescent throughout in <italic><tp:taxon-name><tp:taxon-name-part taxon-name-part-type="genus" reg="Hoya">H.</tp:taxon-name-part> <tp:taxon-name-part taxon-name-part-type="species" reg="migueldavidii">migueldavidii</tp:taxon-name-part></tp:taxon-name></italic> vs. glabrous in <italic><tp:taxon-name><tp:taxon-name-part taxon-name-part-type="genus" reg="Hoya">H.</tp:taxon-name-part> <tp:taxon-name-part taxon-name-part-type="species" reg="loheri">loheri</tp:taxon-name-part></tp:taxon-name></italic>; the shape of the corolla that is revolute and almost spherical in <italic><tp:taxon-name><tp:taxon-name-part taxon-name-part-type="genus" reg="Hoya">H.</tp:taxon-name-part> <tp:taxon-name-part taxon-name-part-type="species" reg="migueldavidii">migueldavidii</tp:taxon-name-part></tp:taxon-name></italic> and instead revolute yet flattened in <italic><tp:taxon-name><tp:taxon-name-part taxon-name-part-type="genus" reg="Hoya">H.</tp:taxon-name-part> <tp:taxon-name-part taxon-name-part-type="species" reg="loheri">loheri</tp:taxon-name-part></tp:taxon-name></italic>; the gynostegium is sessile in <italic><tp:taxon-name><tp:taxon-name-part taxon-name-part-type="genus" reg="Hoya">H.</tp:taxon-name-part> <tp:taxon-name-part taxon-name-part-type="species" reg="migueldavidii">migueldavidii</tp:taxon-name-part></tp:taxon-name></italic> whereas it is stipitate in <italic><tp:taxon-name><tp:taxon-name-part taxon-name-part-type="genus" reg="Hoya">H.</tp:taxon-name-part> <tp:taxon-name-part taxon-name-part-type="species" reg="loheri">loheri</tp:taxon-name-part></tp:taxon-name></italic>. Additionally the leaves of <italic><tp:taxon-name><tp:taxon-name-part taxon-name-part-type="genus" reg="Hoya">H.</tp:taxon-name-part> <tp:taxon-name-part taxon-name-part-type="species" reg="migueldavidii">migueldavidii</tp:taxon-name-part></tp:taxon-name></italic> are similar to those of <italic><tp:taxon-name><tp:taxon-name-part taxon-name-part-type="genus" reg="Hoya">Hoya</tp:taxon-name-part> <tp:taxon-name-part taxon-name-part-type="species" reg="isabelchaniae">isabelchaniae</tp:taxon-name-part></tp:taxon-name></italic> Rodda &amp; Simonsson from Sulawesi (Indonesia) both in shape, convex ovate-elliptic (to round in <italic><tp:taxon-name><tp:taxon-name-part taxon-name-part-type="genus" reg="Hoya">H.</tp:taxon-name-part> <tp:taxon-name-part taxon-name-part-type="species" reg="isabelchaniae">isabelchaniae</tp:taxon-name-part></tp:taxon-name></italic>) and in indumentum (pubescent). However, <italic><tp:taxon-name><tp:taxon-name-part taxon-name-part-type="genus" reg="Hoya">H.</tp:taxon-name-part> <tp:taxon-name-part taxon-name-part-type="species" reg="migueldavidii">migueldavidii</tp:taxon-name-part></tp:taxon-name></italic> has smaller flowers of c. 7 mm vs. 8–10 mm in diameter in <italic><tp:taxon-name><tp:taxon-name-part taxon-name-part-type="genus" reg="Hoya">H.</tp:taxon-name-part> <tp:taxon-name-part taxon-name-part-type="species" reg="isabelchaniae">isabelchaniae</tp:taxon-name-part></tp:taxon-name></italic>) and different pubescence of the corolla (finely pubescent vs. setose in <italic><tp:taxon-name><tp:taxon-name-part taxon-name-part-type="genus" reg="Hoya">H.</tp:taxon-name-part> <tp:taxon-name-part taxon-name-part-type="species" reg="isabelchaniae">isabelchaniae</tp:taxon-name-part></tp:taxon-name></italic>).</p><fig id="F3" position="float" orientation="portrait"><label>Figure 3.</label><caption><p>
                <italic><tp:taxon-name><tp:taxon-name-part taxon-name-part-type="genus" reg="Hoya">Hoya</tp:taxon-name-part> <tp:taxon-name-part taxon-name-part-type="species" reg="loheri">loheri</tp:taxon-name-part></tp:taxon-name></italic> photographed from <italic>Rodda M MR748</italic> (SING) prior to pressing <bold>A</bold> Leafy branch and inflorescence <bold>B</bold> Inflorescence. (Photographs by M. Rodda)</p></caption><graphic xmlns:xlink="http://www.w3.org/1999/xlink" xlink:href="phytokeys-80-105-g003.jpg" position="float" orientation="portrait" xlink:type="simple" id="oo_139077.jpg"/></fig></tp:treatment-sec><tp:treatment-sec sec-type="Specimens of Hoya loheri examined" id="SECID0EFDAE"><title>Specimens of <italic><tp:taxon-name><tp:taxon-name-part taxon-name-part-type="genus" reg="Hoya">Hoya</tp:taxon-name-part> <tp:taxon-name-part taxon-name-part-type="species" reg="loheri">loheri</tp:taxon-name-part></tp:taxon-name></italic> examined.</title><p>
            <italic><tp:taxon-name><tp:taxon-name-part taxon-name-part-type="genus" reg="Hoya">Hoya</tp:taxon-name-part> <tp:taxon-name-part taxon-name-part-type="species" reg="loheri">loheri</tp:taxon-name-part></tp:taxon-name></italic>. Philippines, unknown locality, cultivated in Thailand, Chonburi, Nong Nooch Tropical Garden vouchered on 22 September 2014, <italic>M. Rodda MR748</italic> (SING). Luzon, Rizal Province, Paningtingan. 15 March 1915 <italic>A. Loher s.n.</italic> (UC [UC229373])</p></tp:treatment-sec><ref-list><ref id="B3"><mixed-citation xmlns:xlink="http://www.w3.org/1999/xlink" xlink:type="simple">
          <institution xlink:type="simple">IUCN</institution> Standards and Petitions Subcommittee (<year>2016</year>) <source>Guidelines for Using the IUCN Red List Categories and Criteria. Version 12</source>. <ext-link xlink:type="simple" ext-link-type="uri" xlink:href="http://www.iucnredlist.org/documents/RedListGuidelines.pdf">http://www.iucnredlist.org/documents/RedListGuidelines.pdf</ext-link> [accessed on 16 Feb. 2017]</mixed-citation></ref></ref-list></tp:taxon-treatment>
